# Supplementary material for: Factors Predicting Acute Brain Injury in Cases of Carbon Monoxide Poisoning: A Prospective Registry-Based Study
Source: Toxics. 2021 May 27;9(6):120. doi: 10.3390/toxics9060120 (PMC8229430; doi:10.3390/toxics9060120)
Supplement: Supplementary file 1 [file toxics-09-00120-s001.zip]

Archive with 1 entries (1 files):
- toxics-1177043-supplementary.pdf
